# Supplementary material for: Environmental Metal Exposure and Brain-Derived Neurotrophic Factor (BDNF): A Systematic Review of Human and Experimental Evidence
Source: J Xenobiot. 2026 Apr 2;16(2):59. doi: 10.3390/jox16020059 (PMC13117395; doi:10.3390/jox16020059)
Supplement: Supplementary file 1 [file jox-16-00059-s001.zip]

Archive with 1 entries (1 files):
- jox-4197178-supplementary.pdf
